# Supplementary material for: A new genus and species of Sphyrapodidae (Crustacea, Peracarida, Tanaidacea) from the southern coast of the South Korea
Source: Zookeys. 2018 Feb 6;(735):45–64. doi: 10.3897/zookeys.735.14671 (PMC5904336; doi:10.3897/zookeys.735.14671)
Supplement: XML Treatment for Wandogarida [file zookeys.735.14671-treatment1.xml]

<!DOCTYPE tp:taxon-treatment
  PUBLIC "-//TaxonX//DTD Taxonomic Treatment Publishing DTD v0 20100105//EN" "tax-treatment-NSO.dtd">
<tp:taxon-treatment xmlns:tp="http://www.plazi.org/taxpub"><tp:treatment-meta><kwd-group><label>Taxon classification</label><kwd><named-content xmlns:xlink="http://www.w3.org/1999/xlink" content-type="kingdom">Animalia</named-content></kwd><kwd><named-content xmlns:xlink="http://www.w3.org/1999/xlink" content-type="order">Tanaidacea</named-content></kwd><kwd><named-content xmlns:xlink="http://www.w3.org/1999/xlink" content-type="family">Sphyrapodidae</named-content></kwd></kwd-group><mixed-citation publication-type="journal"><person-group><name><surname>Wi</surname><given-names>Jin Hee</given-names></name><name><surname>Kang</surname><given-names>Chang-Keun</given-names></name></person-group><article-title>A new genus and species of <tp:taxon-name><tp:taxon-name-part taxon-name-part-type="family">Sphyrapodidae</tp:taxon-name-part></tp:taxon-name> (<tp:taxon-name><tp:taxon-name-part taxon-name-part-type="subphylum">Crustacea</tp:taxon-name-part></tp:taxon-name>, <tp:taxon-name><tp:taxon-name-part taxon-name-part-type="superorder">Peracarida</tp:taxon-name-part></tp:taxon-name>, <tp:taxon-name><tp:taxon-name-part taxon-name-part-type="order">Tanaidacea</tp:taxon-name-part></tp:taxon-name>) from the southern coast of the South Korea</article-title><source>Zookeys</source><day>6</day><month>2</month><year>2018</year><volume>2018</volume><issue>735</issue><fpage>45</fpage><lpage>64</lpage><pub-id pub-id-type="doi">10.3897/zookeys.735.14671</pub-id></mixed-citation></tp:treatment-meta><tp:nomenclature><label>Genus</label><tp:taxon-name>
              <tp:taxon-name-part taxon-name-part-type="genus" reg="Wandogarida">Wandogarida</tp:taxon-name-part>
              <object-id xmlns:xlink="http://www.w3.org/1999/xlink" content-type="zoobank" xlink:type="simple">http://zoobank.org/C75030C0-3F54-4156-B4BD-00A5D666E67F</object-id>
            </tp:taxon-name><tp:taxon-status xmlns:xlink="http://www.w3.org/1999/xlink" xlink:type="simple">gen. n.</tp:taxon-status><xref ref-type="fig" rid="F1">Figs 1</xref><xref ref-type="fig" rid="F2">, 2</xref><xref ref-type="fig" rid="F3">, 3</xref><xref ref-type="fig" rid="F4">, 4</xref><xref ref-type="fig" rid="F5">, 5</xref><xref ref-type="fig" rid="F6">, 6</xref><xref ref-type="fig" rid="F7">, 7</xref><xref ref-type="fig" rid="F8">, 8</xref><xref ref-type="fig" rid="F9">, 9</xref></tp:nomenclature><tp:treatment-sec sec-type="Generic diagnosis" id="SECID0E5GAC"><title>Generic diagnosis.</title><p>Rostrum narrow and prominently extended. Carapace wider than long. Pereonite 3 with lateral apophyses. Pleonites each with a ventral spur and pointed epimera. Pleotelson with slight distal extension. Antennule inner flagellum biarticulate; peduncle article 1 in males with a vertical row of rough denticles and groove. Antenna 8-articulate, without squama. Mandible without palp; molar with distal setulose setae and spinose cutting edge. Maxillule with uniarticulate palp. Pereopods 2–4 propodus with ventral seta. Uropod exopod 3-articulate.</p></tp:treatment-sec><tp:treatment-sec sec-type="etymology" id="SECID0EDHAC"><title>Etymology.</title><p>The name refers to Wando, a port city near the type locality and <italic>garida</italic> from the Greek γαίδα, meaning “shrimp” (feminine).</p></tp:treatment-sec><tp:treatment-sec sec-type="type species" id="SECID0ELHAC"><title>Type species.</title><p>
              <italic><tp:taxon-name><tp:taxon-name-part taxon-name-part-type="genus" reg="Wandogarida">Wandogarida</tp:taxon-name-part> <tp:taxon-name-part taxon-name-part-type="species" reg="canalicula">canalicula</tp:taxon-name-part></tp:taxon-name></italic> sp. n.</p></tp:treatment-sec><tp:treatment-sec sec-type="remarks" id="SECID0E3HAC"><title>Remarks.</title><p>
              <italic><tp:taxon-name><tp:taxon-name-part taxon-name-part-type="genus" reg="Wandogarida">Wandogarida</tp:taxon-name-part></tp:taxon-name></italic> gen. n. is classified in the subfamily <tp:taxon-name><tp:taxon-name-part taxon-name-part-type="subfamily">Sphyrapodinae</tp:taxon-name-part></tp:taxon-name> following <xref ref-type="bibr" rid="B11">Guţu (1980)</xref>, <xref ref-type="bibr" rid="B8">Larsen (2005)</xref> and <xref ref-type="bibr" rid="B4">Bamber and Marshall (2013)</xref>, with a definition based on the following morphological features: 1) the rostrum is prominently extended anteriorly; 2) the pereonites are all wider than long; 3) the antennule has a short inner flagellum with 1–2 articles; 4) the mandible is without a palp; 5) the maxillule is with or without a palp; and 6) the pereopod 1 and cheliped are with exopod.</p><p>The subfamily is now composed of five genera: <italic><tp:taxon-name><tp:taxon-name-part taxon-name-part-type="genus" reg="Ansphyrapus">Ansphyrapus</tp:taxon-name-part></tp:taxon-name></italic> Guţu, 2001, <italic><tp:taxon-name><tp:taxon-name-part taxon-name-part-type="genus" reg="Poligarida">Poligarida</tp:taxon-name-part></tp:taxon-name></italic> Bamber &amp; Marshall, 2013, <italic><tp:taxon-name><tp:taxon-name-part taxon-name-part-type="genus" reg="Sphyrapoides">Sphyrapoides</tp:taxon-name-part></tp:taxon-name></italic> Guţu &amp; Iliffe, 1998 and <italic><tp:taxon-name><tp:taxon-name-part taxon-name-part-type="genus" reg="Sphyrapus">Sphyrapus</tp:taxon-name-part></tp:taxon-name></italic> Sars, 1882, including the new genus <italic><tp:taxon-name><tp:taxon-name-part taxon-name-part-type="genus" reg="Wandogarida">Wandogarida</tp:taxon-name-part></tp:taxon-name></italic>.</p><p>
              <italic><tp:taxon-name><tp:taxon-name-part taxon-name-part-type="genus" reg="Wandogarida">Wandogarida</tp:taxon-name-part></tp:taxon-name></italic> resembles <italic><tp:taxon-name><tp:taxon-name-part taxon-name-part-type="genus" reg="Poligarida">Poligarida</tp:taxon-name-part></tp:taxon-name></italic> in the absence of an antennal squama, antennule with a biarticulate inner flagellum, pereonite 3 with anterolateral pointed apophyses and outer flagellum of the male antennule with fringes of aesthetascs. However, <italic><tp:taxon-name><tp:taxon-name-part taxon-name-part-type="genus" reg="Wandogarida">Wandogarida</tp:taxon-name-part></tp:taxon-name></italic> can be differentiated from <italic><tp:taxon-name><tp:taxon-name-part taxon-name-part-type="genus" reg="Poligarida">Poligarida</tp:taxon-name-part></tp:taxon-name></italic> by the following: in both sexes, the number of antenna articles is different (8 vs. 7); the maxillule has a uniarticulate palp (vs. absence); the carpus and propodus of pereopods 2–3 and propodus of the pereopod 4 have ventral spiniform setae (vs. absence); in females, the mandible molar has several setulose distal setae and sharp, spinose distal margin (vs. with distal setae and simple distal edge); in males, sexual dimorphism exists in the antennule article 1 with a vertical row of rough denticles and concave distolateral margin, in reduced and simplified mandibles, maxillule, maxilla and maxilliped endite, in the larger and more robust cheliped and in the shape of ventral margin of the pereopod 1 dactylus, while it exists only in the antennule, cheliped and pereopod 1in <italic><tp:taxon-name><tp:taxon-name-part taxon-name-part-type="genus" reg="Poligarida">Poligarida</tp:taxon-name-part></tp:taxon-name></italic>.</p></tp:treatment-sec><tp:treatment-sec><!--Section generated to contain objects referenced in tp:taxon-treatment.--><fig id="F1" position="float" orientation="portrait"><label>Figure 1.</label><caption><p>
                  <italic><tp:taxon-name><tp:taxon-name-part taxon-name-part-type="genus" reg="Wandogarida">Wandogarida</tp:taxon-name-part> <tp:taxon-name-part taxon-name-part-type="species" reg="canalicula">canalicula</tp:taxon-name-part></tp:taxon-name></italic> gen. n., sp. n., holotype, female: <bold>A</bold> habitus, dorsal view, upper arrow indicating apophysis of pereonite 3 and lower arrow indicating epimera of pleonite 5 <bold>B</bold> pleon, lateral view, arrow indicating hyposphenium of pleonite 1 <bold>C</bold> pleotelson, lateral view <bold>D</bold> antennule <bold>E</bold> antenna. Scale bars are given in mm.</p></caption><graphic xmlns:xlink="http://www.w3.org/1999/xlink" xlink:href="zookeys-735-045-g001.jpg" position="float" orientation="portrait" xlink:type="simple" id="oo_183882.jpg"/></fig><fig id="F2" position="float" orientation="portrait"><label>Figure 2.</label><caption><p>
                  <italic><tp:taxon-name><tp:taxon-name-part taxon-name-part-type="genus" reg="Wandogarida">Wandogarida</tp:taxon-name-part> <tp:taxon-name-part taxon-name-part-type="species" reg="canalicula">canalicula</tp:taxon-name-part></tp:taxon-name></italic> gen. n., sp. n., holotype, female: <bold>A</bold> labrum <bold>B</bold> left mandible, arrow indicating eight distal setulose setae on molar <bold>C</bold> right mandible <bold>D</bold> labium, arrow indicating distal spine of palp <bold>E</bold> maxillule, upper arrow indicating two subdistal setulose spiniform setae on outer endite and lower arrow indicating uniarticulate palp <bold>F</bold> uropod. Scale bars are given in mm.</p></caption><graphic xmlns:xlink="http://www.w3.org/1999/xlink" xlink:href="zookeys-735-045-g002.jpg" position="float" orientation="portrait" xlink:type="simple" id="oo_183883.jpg"/></fig><fig id="F3" position="float" orientation="portrait"><label>Figure 3.</label><caption><p>
                  <italic><tp:taxon-name><tp:taxon-name-part taxon-name-part-type="genus" reg="Wandogarida">Wandogarida</tp:taxon-name-part> <tp:taxon-name-part taxon-name-part-type="species" reg="canalicula">canalicula</tp:taxon-name-part></tp:taxon-name></italic> gen. n., sp. n., holotype, female: <bold>A</bold> maxilla <bold>B</bold> maxilliped, arrow indicating three curved spines on basis <bold>C</bold> maxilliped endite <bold>D</bold> epignath, arrow indicating long wrinkled seta on distal margin <bold>E</bold> cheliped, arrow indicating dorsomedial protrusion on basis <bold>F</bold> cheliped exopodite <bold>G</bold> fixed finger of cheliped, arrow indicating setulose seta near cutting edge. Scale bars are given in mm.</p></caption><graphic xmlns:xlink="http://www.w3.org/1999/xlink" xlink:href="zookeys-735-045-g003.jpg" position="float" orientation="portrait" xlink:type="simple" id="oo_183884.jpg"/></fig><fig id="F4" position="float" orientation="portrait"><label>Figure 4.</label><caption><p>
                  <italic><tp:taxon-name><tp:taxon-name-part taxon-name-part-type="genus" reg="Wandogarida">Wandogarida</tp:taxon-name-part> <tp:taxon-name-part taxon-name-part-type="species" reg="canalicula">canalicula</tp:taxon-name-part></tp:taxon-name></italic> gen. n., sp. n., holotype, female: <bold>A</bold> pereopod 1 <bold>B</bold> pereopod 2 <bold>C</bold> pereopod 3. Scale bars are given in mm.</p></caption><graphic xmlns:xlink="http://www.w3.org/1999/xlink" xlink:href="zookeys-735-045-g004.jpg" position="float" orientation="portrait" xlink:type="simple" id="oo_183885.jpg"/></fig><fig id="F5" position="float" orientation="portrait"><label>Figure 5.</label><caption><p>
                  <italic><tp:taxon-name><tp:taxon-name-part taxon-name-part-type="genus" reg="Wandogarida">Wandogarida</tp:taxon-name-part> <tp:taxon-name-part taxon-name-part-type="species" reg="canalicula">canalicula</tp:taxon-name-part></tp:taxon-name></italic> gen. n., sp. n., holotype, female: <bold>A</bold> pereopod 4 <bold>B</bold> pereopod 5 <bold>C</bold> pereopod 6 <bold>D</bold> pleopod <bold>E</bold> male, pleopod. Scale bars are given in mm.</p></caption><graphic xmlns:xlink="http://www.w3.org/1999/xlink" xlink:href="zookeys-735-045-g005.jpg" position="float" orientation="portrait" xlink:type="simple" id="oo_183886.jpg"/></fig><fig id="F6" position="float" orientation="portrait"><label>Figure 6.</label><caption><p>
                  <italic><tp:taxon-name><tp:taxon-name-part taxon-name-part-type="genus" reg="Wandogarida">Wandogarida</tp:taxon-name-part> <tp:taxon-name-part taxon-name-part-type="species" reg="canalicula">canalicula</tp:taxon-name-part></tp:taxon-name></italic> gen. n., sp. n., allotype, male: <bold>A</bold> habitus, dorsal view <bold>B</bold> pleonites and pleotelson, lateral view, arrows indicating upper and lower margins of hyposphenium of pleonite 1 <bold>C</bold> epimera of pleonite, arrow indicating simple seta <bold>D</bold> distal extension of pleotelson, ventral view <bold>E</bold> antennule, arrow indicating projection having row of rough denticles and inverted triangle indicating deep groove between projection and smooth margin <bold>F</bold> antenna <bold>G</bold> uropod. Scale bars are given in mm.</p></caption><graphic xmlns:xlink="http://www.w3.org/1999/xlink" xlink:href="zookeys-735-045-g006.jpg" position="float" orientation="portrait" xlink:type="simple" id="oo_183887.jpg"/></fig><fig id="F7" position="float" orientation="portrait"><label>Figure 7.</label><caption><p>
                  <italic><tp:taxon-name><tp:taxon-name-part taxon-name-part-type="genus" reg="Wandogarida">Wandogarida</tp:taxon-name-part> <tp:taxon-name-part taxon-name-part-type="species" reg="canalicula">canalicula</tp:taxon-name-part></tp:taxon-name></italic> gen. n., sp. n., allotype, male: <bold>A</bold> right mandible <bold>B</bold> left mandible <bold>C</bold> maxillule <bold>D</bold> maxilla <bold>E</bold> epignath. Scale bars are given in mm.</p></caption><graphic xmlns:xlink="http://www.w3.org/1999/xlink" xlink:href="zookeys-735-045-g007.jpg" position="float" orientation="portrait" xlink:type="simple" id="oo_183888.jpg"/></fig><fig id="F8" position="float" orientation="portrait"><label>Figure 8.</label><caption><p>
                  <italic><tp:taxon-name><tp:taxon-name-part taxon-name-part-type="genus" reg="Wandogarida">Wandogarida</tp:taxon-name-part> <tp:taxon-name-part taxon-name-part-type="species" reg="canalicula">canalicula</tp:taxon-name-part></tp:taxon-name></italic> gen. n. sp. n., allotype, male: <bold>A</bold> maxilliped <bold>B</bold> maxilliped endite <bold>C</bold> cheliped <bold>C</bold>’ processes on the cheliped merus <bold>D</bold> cheliped, fixed finger and dactylus, arrow indicating denticle on cutting edge. Scale bars are given in mm.</p></caption><graphic xmlns:xlink="http://www.w3.org/1999/xlink" xlink:href="zookeys-735-045-g008.jpg" position="float" orientation="portrait" xlink:type="simple" id="oo_183889.jpg"/></fig><fig id="F9" position="float" orientation="portrait"><label>Figure 9.</label><caption><p>
                  <italic><tp:taxon-name><tp:taxon-name-part taxon-name-part-type="genus" reg="Wandogarida">Wandogarida</tp:taxon-name-part> <tp:taxon-name-part taxon-name-part-type="species" reg="canalicula">canalicula</tp:taxon-name-part></tp:taxon-name></italic> gen. n., sp. n., allotype, male: <bold>A</bold> pereopod 1 <bold>B</bold> pereopod 2 <bold>C</bold> pereopod 3 <bold>D–E</bold> paratype, male <bold>D</bold> pereopod 4 <bold>E</bold> pereopod 4, distal margin of propodus, dactylus and unguis <bold>F–H</bold> allotype, male <bold>F</bold> pereopod 5 <bold>G</bold> pereopod 5, dactylus and unguis <bold>H</bold> pereopod 6. Scale bars are given in mm.</p></caption><graphic xmlns:xlink="http://www.w3.org/1999/xlink" xlink:href="zookeys-735-045-g009.jpg" position="float" orientation="portrait" xlink:type="simple" id="oo_183890.jpg"/></fig></tp:treatment-sec><ref-list><ref id="B11"><mixed-citation xmlns:xlink="http://www.w3.org/1999/xlink" xlink:type="simple">
          <person-group><name name-style="western"><surname>Guţu</surname><given-names>M</given-names></name></person-group> (<year>1980</year>) <article-title><italic><tp:taxon-name><tp:taxon-name-part taxon-name-part-type="genus">Pseudosphyrapus</tp:taxon-name-part></tp:taxon-name></italic>, a new genus of a new family (<tp:taxon-name><tp:taxon-name-part taxon-name-part-type="family">Sphyrapidae</tp:taxon-name-part></tp:taxon-name>) of <tp:taxon-name><tp:taxon-name-part taxon-name-part-type="suborder">Monokonophora</tp:taxon-name-part></tp:taxon-name> (<tp:taxon-name><tp:taxon-name-part taxon-name-part-type="subphylum">Crustacea</tp:taxon-name-part></tp:taxon-name>, <tp:taxon-name><tp:taxon-name-part taxon-name-part-type="order">Tanaidacea</tp:taxon-name-part></tp:taxon-name>).</article-title> <source>Travaux du Muséum National d´Histoire naturelle “Grigore Antipa”</source> <volume>22</volume>(<issue>2</issue>): <fpage>393</fpage>–<lpage>400</lpage>.</mixed-citation></ref><ref id="B8"><mixed-citation xmlns:xlink="http://www.w3.org/1999/xlink" xlink:type="simple">
          <person-group><name name-style="western"><surname>Larsen</surname><given-names>K</given-names></name></person-group> (<year>2005</year>) <article-title>Deep-sea <tp:taxon-name><tp:taxon-name-part taxon-name-part-type="order">Tanaidacea</tp:taxon-name-part></tp:taxon-name> (<tp:taxon-name><tp:taxon-name-part taxon-name-part-type="superorder">Peracarida</tp:taxon-name-part></tp:taxon-name>) from the Gulf of Mexico.</article-title> <source>Crustacean Monographs</source> <volume>5</volume>: <fpage>1</fpage>–<lpage>381</lpage>. <ext-link xlink:type="simple" ext-link-type="doi" xlink:href="10.1017/S0025315411000221">http://dx.doi.org/10.1017/S0025315411000221</ext-link></mixed-citation></ref><ref id="B4"><mixed-citation xmlns:xlink="http://www.w3.org/1999/xlink" xlink:type="simple">
          <person-group><name name-style="western"><surname>Bamber</surname><given-names>RN</given-names></name><name name-style="western"><surname>Marshall</surname><given-names>DJ</given-names></name></person-group> (<year>2013</year>) <article-title>Tanaidaceans from Brunei III. A new genus and two new species of shallow-water sphyrapodids (<tp:taxon-name><tp:taxon-name-part taxon-name-part-type="subphylum">Crustacea</tp:taxon-name-part></tp:taxon-name>: <tp:taxon-name><tp:taxon-name-part taxon-name-part-type="superorder">Peracarida</tp:taxon-name-part></tp:taxon-name>: <tp:taxon-name><tp:taxon-name-part taxon-name-part-type="order">Tanaidacea</tp:taxon-name-part></tp:taxon-name>) from the South China Sea.</article-title> <source>Species Diversity</source> <volume>18</volume>: <fpage>255</fpage>–<lpage>267</lpage>. <ext-link xlink:type="simple" ext-link-type="doi" xlink:href="10.12782/sd.18.2.255">https://doi.org/10.12782/sd.18.2.255</ext-link></mixed-citation></ref></ref-list></tp:taxon-treatment>
